# Supplementary material for: Re–Os geochronology for sulfides and organic-rich sediments
Source: Natl Sci Rev. 2025 Jul 23;12(9):nwaf300. doi: 10.1093/nsr/nwaf300 (PMC12416286; doi:10.1093/nsr/nwaf300)
Supplement: nwaf300_Supplemental_File [file nwaf300_supplemental_file.zip › Table S1.xlsx]

## Sheet: molybdenite
Number	Re (ppm)	Reference
1	150.1	Molybdenite Re/Os dating, zircon U–Pb age and geochemistry of granitoids in the Yangchuling porphyry W–Mo deposit (Jiangnan tungsten ore belt), China: Implications for petrogenesis, mineralization and geodynamic setting
	123.64
	127.12
	138.9
	30.06
	29.87
	69.05
	70.92
	95.49
	99.17
2	241	Temporal–spatial distribution and tectonic setting of porphyry copper deposits in Iran: Constraints from zircon U–Pb and molybdenite Re–Os geochronology
	111.7
	0.527
	1332
	659
	580
	426
	575
	418
	987
	480
	610.3
	657.3
	527.6
	546
	451.9
	452.1
	807.9
	164.6
	1904
	4247
	4467
	1490
	304
	938
	945
	527
	690
	200.5
	944.4
	817
	3273
	1699
3	7.286	The 127 Ma gold mineralization in the Wulong deposit, Liaodong Peninsula, China: Constraints from molybdenite Re-Os, monazite U-Th-Pb, and zircon U-Pb geochronology
	6.877
	7.791
	4.289
	10.15
4	889.91	Dating the giant Zhuxi W–Cu deposit (Taqian–Fuchun Ore Belt) in South China using molybdenite Re–Os and muscovite Ar–Ar system
	107.302
	47.354
	109.102
	103.543
5	4059	Geology and molybdenite Re–Os age of the Dahutang granite-related veinlets-disseminated tungsten ore field in the Jiangxin Province, China
	2417
	2508
	7872
	7879
	549.5
6	166.4	Macroscale NTIMS and microscale LA-MC-ICP-MS Re-Os isotopic analysis of molybdenite: Testing spatial restrictions for reliable Re-Os age determinations, and implications for the decoupling of Re and Os within molybdenite
	167.8
	160.6
	150.6
	163.3
	173.1
	170.4
	166.6
	161.2
	164.5
	162.5
	169.4
	174
	172.4
	174.5
	175.1
	174
7	1.3213	Multiple Mesozoic porphyry-skarn Cu (Mo–W) systems in Yidun Terrane, east Tethys: Constraints from zircon U–Pb and molybdenite Re–Os geochronology
	13.3578
	11.7475
	18.5913
8	1467	Zircon U–Pb and molybdenite Re–Os geochronology and Sr–Nd–Pb–Hf isotopic constraints on the genesis of the Xuejiping porphyry copper deposit in Zhongdian, Northwest Yunnan, China
	2437
	997
	1237
	728
9	0.8543	Zircon U–Pb and molybdenite Re–Os geochronology, and whole-rock geochemistry of the Hashitu molybdenum deposit and host granitoids, Inner Mongolia, NE China
	0.8417
	0.8006
	0.3731
	0.3799
	1.275
	1.285
	1.037
	0.7938
10	2.5	Zircon U–Pb and molybdenite Re–Os dating of the Chalukou porphyry Mo deposit in the northern Great Xing’an Range, China and its geological significance
	4
	23.5
	20.2
	21.7
	9.6
11	0.259563	New titanite U–Pb and molybdenite Re–Os ages for a hydrothermal vein-type Cu deposit in the Lanping Basin, Yunnan, SW China: constraints on regional metallogeny and implications for exploration
	0.30798
	0.130272
	0.029809
12	410.047	Zircon U–Pb and molybdenite Re–Os geochronology and geochemistry of Jinchang porphyry gold–copper deposit, NE China: Two-phase mineralization and the tectonic setting
	264.459
	285.057
	271.362
	269.694
	240.906
13	53.52	Molybdenite Re–Os and albite 40Ar/39Ar dating of Cu–Au–Mo and magnetite porphyry systems in the Yangtze River valley and metallogenic implications
	54.5
	674.2
	174.2
	1169
	53.02
	29.41
	184.9
	78.61
	76.95
	284.4
	261
	278.9
	149.8
	754
	981.4
	1000
14	13.03	SHRIMP U–Pb (zircon), Ar–Ar (muscovite) and Re–Os (molybdenite) isotopic dating of the Taoxikeng tungsten deposit, South China Block
	10.35
	7.486
	7.711
	4.851
15	0.561	Precise molybdenite Re–Os and mica Ar–Ar dating of the Mesozoic Yaogangxian tungsten deposit, central Nanling district, South China
	0.05948
	0.06903
	0.01016
	0.03838
	1.665
	2.618
	0.7678
16	1984	Zircon U–Pb–Hf–O and molybdenite Re–Os isotopic constraints on porphyry gold mineralization in the Bilihe deposit, NE China
	202
	199
	1635
	2408
	2570
	740
	3795
	2148
17	29.5	Zircon U–Pb, molybdenite Re–Os geochronology and Sr–Nd–Pb–Hf–O–S isotopic constraints on the genesis of Relin Cu–Mo deposit in Zhongdian, Northwest Yunnan, China
	29.4
	6.8
	12.7
18	112.15	Age of the granitic magmatism and the W-Mo mineralization in skarns of the Seridó belt (NE Brazil) based on zircon U-Pb (SHRIMP) and molybdenite Re-Os dating
	251.7
	431.2
	7.48
19	11.9	Geochronology and metallogenesis of porphyry Mo deposits in east-central Jilin province, China: Constraints from molybdenite Re–Os isotope systematics
	18.4
	18.3
	17.7
	14.8
	13.8
	15.8
	15.7
	16.8
	16.2
	18.1
	17.2
	62.3
	11.3
	73.2
	99.7
	9.9
	11.5
	15.1
	10.5
	11.7
	6
	6.9
	5.6
	6.1
	6.2
	6.4
	25.8
	24.2
	27.9
	27.2
	39.6
	39.4
	43.6
	31
	42.8
	29
	32.7
	0.2
	0.4
	0.6
	0.7
	50.1
	47.1
	43.8
	54.2
	67.1
	72.9
	67.5
	82.6
	52.5
	16
	16.3
	16.4
	15.8
	16.2
	15.2
20	1.229	Molybdenite Re–Os, zircon U–Pb dating and Lu–Hf isotopic analysis of the Xiaerchulu Au deposit, Inner Mongolia Province, China
	1.267
	1.531
	1.153
	1.422
	2.74
21	28.17	Tectonic configuration of the Apuseni–Banat—Timok–Srednogorie belt, Balkans-South Carpathians, constrained by high precision Re–Os molybdenite ages
	58.59
	61.94
	47.96
	8.61
	97.18
	135.87
	16.6
	97.7
	438.4
	29.03
	82.2
	86.6
	111.3
	1524
	19.77
	5.882
	918
	80.31
	340.2
	531.7
	158
	1326
	2330
	1287.1
	1407.8
	272.88
	2499
	2329.3
	2740.1
	1877.3
	1162
	553
	827.5
	516.3
	692.8
	784.8
	2055.2
	1674.9
	161
	341.9
	124
	943
	931
	44.7
	44.61
	608.7
	202.3
	281.1
	139.6
	301.8
	930
	846
22	13.58	Assessment of the 187Re decay constant by cross calibration of Re–Os molybdenite and U–Pb zircon chronometers in magmatic ore systems
	31.09
	3.163
	643.2
	9.641
	11.86
	4.31
	29.12
	142.6
	0.1921
	199.3
23	7.289	Origin and evolution of a porphyry-breccia system: Evidence from zircon U-Pb, molybdenite Re-Os geochronology, in situ sulfur isotope and trace elements of the Qiyugou deposit, China
	7.909
	25.873
	17.321
	26.551
	26.247
24	43.34	Evaluating the Use of the Molybdenite Re-Os Chronometer in Dating Gold Mineralization: Evidence from the Haigou Deposit, Northeastern China
	41.85
	47.69
	48.25
	23.84
	25.12
	8.01
	86.98
	96.26
	111.89
	115.25
	99.32
	132.63
	105.12
	117.02
	93.44
	142.8
	0.02
	0.21
25	6.588	Constraints of in situ zircon and cassiterite U–Pb, molybdenite Re–Os and muscovite 40Ar–39Ar ages on multiple generations of granitic magmatism and related W–Sn mineralization in the Wangxianling area, Nanling Range, South China
	8.22
	6.345
	5.385
	3.942
	4.867
	7.507
	4.904
	8.724
	5.084
	35.803
	6.439
	14.482
26	230.1	SIMS zircon U–Pb and molybdenite Re–Os geochronology, Hf isotope, and whole-rock geochemistry of the Wunugetushan porphyry Cu–Mo deposit and granitoids in NE China and their geological significance
	203.5
	118.9
	301.5
	141.7
	139.1
27	0.238	Genesis and timing of Mo mineralization in the Mada Ring Complex, north-central Nigeria: insights from whole-rock geochemistry, Nd-Sr isotopes, zircon U-Pb-Hf isotopes, and molybdenite Re-Os systematics
	0.269
	0.2253
	0.0959
28	17.56	Constraints of zircon U-Pb, molybdenite Re-Os and muscovite 40Ar-39Ar ages on the formation of the Chaobuleng skarn Fe-Zn deposit, NE China
	56.21
	3.87
	8.59
	11.16
	9.43
	73.97
	55.28
29	0.1451	Late Cretaceous granitic magmatism and Sn mineralization in the giant Yinyan porphyry tin deposit, South China: constraints from zircon and cassiterite U–Pb and molybdenite Re–Os geochronology
	0.1462
	0.1616
	0.1509
	0.08733
	0.0134
	0.1149
30	0.079	Geology, mineralogy, ore paragenesis, and molybdenite Re-Os geochronology of Sn-W (-Mo) mineralization in Padatgyaung and Dawei, Myanmar: Implications for timing of mineralization and tectonic setting
	0.159
	1.822
	5.821
	0.439
	6.542
	0.13
	9.469
	7.643
	0.67
	0.638
	0.432
	0.027
31	78.776	Origin and evolution of a porphyry-skarn-stratabound system: constraints from geology, magmatic-hydrothermal zircon U–Pb and molybdenite Re–Os geochronology, and in situ S isotopes of the Dongguashan Cu(–Au) deposit, eastern China
	56.012
	427.546
	271.371
	236.959
	292.382
32	106.4	Multiple episodes of mineralization revealed by Re-Os molybdenite geochronology in the Lala Fe-Cu deposit, SW China
	106.9
	111.7
	115
	114.6
	118.4
	97.6
	94.5
	88
	89.3
	93.4
	89.3
	89.6
	7.9
	6.9
	7.8
	7.7
	136.8
	146.1
	137.5
	135.5
	127.6
	119.7
	181.1
	84.8
	166
	156.1
	136.1
	199
	129.9
	130.9
	196.2
33	8.67401	Zircon U–Pb, molybdenite Re–Os and muscovite Ar–Ar isotopic dating of the Xitian W–Sn polymetallic deposit, eastern Hunan Province, South China and its geological significance
	18.5982
	41.9488
	43.9859
	39.1277
34	53.103	The Qiyugou Au orefield — An intrusion-related gold system in the Eastern Qinling ore belt, China: Constraints from SIMS zircon U-Pb, molybdenite Re-Os, sericite 40Ar-39Ar geochronology, in-situ S-Pb isotopes, and mineralogy
	34.643
	52.656
	52.452
	32.817
35	16.25	Re-Os molybdenite ages of granitoid-hosted Mo–Cu occurrences from central Anatolia (Turkey)
	74.78
	65.3
	4.21
	108.86
	148.53
36	291.1	Age, genesis, and tectonic setting of the Qiushuwan Cu–Mo deposit in East Qinling (Central China): Constraints from Sr–Nd–Hf isotopes, zircon U–Pb and molybdenite Re–Os dating
	274.3
	183.3
	161.4
	402.3
37	7.589	Discrete mineralization events at the Hongtuling Au-(Mo) vein deposit in the Xiaoqinling district, southern North China Craton: Evidence from monazite U-Pb and molybdenite Re-Os dating
	8.636
	13.152
	7.292
	19.402
38	1.615	Geochemical, zircon U–Pb–Hf–O isotopic evidence and molybdenite Re–Os dating from the Cuojiaoma batholith, eastern Tibetan Plateau: Implications for molybdenum potential and tectonic evolution
	1.482
	1.495
	1.678
	5.361
	5.198
	1.1896
	1.3935
	1.2185
39	22.382	Dating the Xiaobaishitou skarn W–(Mo) deposit, Eastern Tianshan, NW China: Constraints from zircon U–Pb, muscovite 40Ar–39Ar, and molybdenite Re–Os system
	130.447
	18.477
	49.958
	51.873
	51.817
	52.138
40	517.9	A SIMS U-Pb (zircon) and Re-Os (molybdenite) isotope study of the early Paleozoic Macquarie Arc, southeastern Australia: Implications for the tectono-magmatic evolution of the paleo-Pacific Gondwana margin
	733.9
	1018.5
	181.4
	1471.5
	2556.1
41	9.353	Molybdenite Re–Os age, H–O–C–S–Pb isotopes, and fluid inclusion study of the Caosiyao porphyry Mo deposit in Inner Mongolia, China
	9.065
	9.655
	11.09
	13.72
42	388.88	Zircon U-Pb and molybdenite Re-Os geochronology and geochemistry of the Tieling deposit in the Eastern Tianshan, NW China: Insights into the timing of mineralization and tectonic setting
	323.114
	441.187
	300.464
	425.273
	367.737
	470.467
43	2.608	SHRIMP zircon U–Pb and molybdenite Re–Os isotopic dating of the tungsten deposits in the Tianmenshan–Hongtaoling W–Sn orefield, southern Jiangxi Province, China, and geological implications
	0.6902
	2.472
	2.338
	2.279
	0.1073
	0.08976
	0.1089
	0.08293
	0.09331
	0.2144
	0.1663
	0.06241
	0.1074
	0.03717
	0.1
	0.07968
	0.04876
	0.02909
	0.3326
	13.106
	103.965
	0.637
	0.2078
	0.372
	0.3713
	0.4263
	0.2518
	0.5232
	0.07875
	0.02967
	0.05078
	0.06224
44	61.617	Origin of high Ba-Sr granitoids at Chigou in central China and implications for Cu mineralization: Insights from whole-rock geochemistry, zircon U–Pb dating, Lu–Hf isotopes and molybdenite Re–Os systematics
	63.085
	63.045
	61.328
	52.089
	64.495
	152.3
	77.5
	77.63
	221
	286.2
45	1638	Precise zircon U–Pb and molybdenite Re–Os dating of the Shuikoushan granodiorite-related Pb–Zn mineralization, southern Hunan, South China
	1841
	1757
	1319
	419.9
	948.9
	705.4
46	0.7665	Temporal consistency between granite evolution and tungsten mineralization in Huamei'ao, southern Jiangxi Province, China: Evidence from precise zircon U–Pb, molybdenite Re–Os, and muscovite 40Ar–39Ar isotope geochronology
	0.3422
	1.19
	0.3432
	0.25
	1.696
	0.202
	0.4598
47	0.169	Temporal evolution of mineralization events in the Bohemian Massif inferred from the Re–Os geochronology of molybdenite
	0.0898
	9.82
	9.89
	0.385
	3.063
	0.87
	9.79
	542
	602.4
	52
	14.57
	60.24
	61.76
	145.1
	73.8
	13.5
	26.09
	46.13
	133.5
	205.1
	2.5
	3.114
	0.486
	0.499
	33.64
	31.38
	3.37
	74.6
	513.7
48	0.944	Genesis of the Jurassic Dongfengbeishan porphyry Mo deposit in Eastern Yanbian, NE China inferred from molybdenite Re–Os and zircon U–Pb ages, and whole-rock elemental and zircon Hf isotopic compositions
	1.237
	0.399
	1.375
	0.222
49	25.681	Whole rock geochemistry, molybdenite Re-Os geochronology, stable isotope and fluid inclusion investigations of the Siah-Kamar deposit, western Alborz-Azarbayjan: New constrains on the porphyry Mo deposit in Iran
	28.537
	31.66
	49.513
50	228.1	Silurian to Carboniferous Re-Os molybdenite ages of the Kalinovskoe, Mikheevskoe and Talitsa Cu- and Mo porphyry deposits in the Urals: Implications for geodynamic setting
	81.5
	147
	400
	758.9
	27.3
	16.6
51	26.1	Zircon U–Pb and molybdenite Re–Os dating and geological implications of the Shimadong porphyry molybdenum deposit in eastern Yanbian, northeastern China
	58.951
	23.376
	39.184
	30.146
	30.002
52	10.194	Zircon U-Pb, molybdenite Re-Os and muscovite Ar-Ar geochronology of the Yashan W-Mo and Xiatongling W-Mo-Be deposits: Insights for the duration and cooling history of magmatism and mineralization in the Wugongshan district, Jiangxi, South China
	2.321
	8.79
	10.366
	10.435
	15.274
	13.943
53	13.5	Resingle bondOs dating of molybdenites from ore deposits in Japan: Implication for the closure temperature of the Resingle bondOs system for molybdenite and the cooling history of molybdenum ore deposits
	12.96
	34.08
	10.05
	12.904
	69.01
	57.9
	2.273
	2.68
	92.95
	50.83
	9.406
	11.24
	110.39
	110.88
	39.65
	38.52
	169.5
	165.7
	58.82
	56.98
	137.1
	138.2
	163.9
	162.4
	167.5
	37.376
	43.77
	6.525
	6.213
	100.56
	287.1
	302.4
	0.703
	0.3813
	4.979
	5.108
54	10.99	Molybdenite Re–Os and U–Pb zircon dating and genesis of the Dayana W-Mo deposit in eastern Ujumchin, Inner Mongolia
	14.21
	5.305
	7.863
	6.592
	15.38
	6.52
55	135.3	Late Carboniferous porphyry copper mineralization at La Voluntad, Neuquén, Argentina: Constraints from Re–Os molybdenite dating
	142
	71.7
	34
	183.1
56	167.2	Re–Os isotopic dating of molybdenite and pyrite in the Baishan Mo–Re deposit, eastern Tianshan, NW China, and its geological significance
	194.5
	188
	73.5
	238.2
	249.7
	107.1
	236.7
57	63.91	Late Cretaceous metallogeny in the Zhongdian area: Constraints from Re–Os dating of molybdenite and pyrrhotite from the Hongshan Cu deposit, Yunnan, China
	54.45
	38.46
	27.87
	14
	13.65
	37.79
	36.7
	17.06
58	159	Ages of sediment-hosted Himalayan Pb–Zn–Cu–Ag polymetallic deposits in the Lanping basin, China: Re–Os geochronology of molybdenite and Sm–Nd dating of calcite
	51.2
	32.9
	28.3
	62.2
59	5.818	Petrogenesis of the Bao'anzhai granite and associated Mo mineralization, western Dabie orogen, east-central China: Constraints from zircon U–Pb and molybdenite Re–Os dating, whole-rock geochemistry, and Sr–Nd–Pb–Hf isotopes
	6.264
	10.97
	8.092
	5.693
	9.97
60	10.37	Late Archean Cu-Au-Mo mineralization at Gameleira and Serra Verde, Carajàs Mineral Province, Brazil: constraints from Re-Os molybdenite ages
	45.28
	78.87
	141.68
61	26.28	Molybdenite Re–Os dating constrains gravitational collapse of the Sveconorwegian orogen, SW Scandinavia
	13.05
	25.11
	35.2
	10.328
	27.83
	27.88
	6.843
	3.783
	11.28
	22.98
	22.36
	32.57
	29.12
	12.637
	350.6
	10.625
62	2.084	Molybdenite Re–Os and muscovite 40Ar/39Ar dating of quartz vein-type W–Sn polymetallic deposits in Northern Guangdong, South China
	1.377
	4.663
	0.7221
	2.652
	4.044
	4.344
	2.07
	2.105
	0.46
	3.826
	6.22
	0.6506
	0.6895
	0.4586
	2.904
	0.8043
	0.804
	1.55
	1.018
	3.531
	1.128
63	9.846	Molybdenite Re–Os dating of biotite dehydration melting in the Rogaland high-temperature granulites, S Norway
	12.834
	12.242
	1.1131
64	15.29	Absolute timing of sulfide and gold mineralization: A comparison of Re-Os molybdenite and Ar-Ar mica methods from the Tintina Gold Belt, Alaska
	12.35
	36.94
	35.89
	41.34
	13.59
	4.209
	1.753
	0.197
65	2.75	Re–Os sulfide (chalcopyrite, pyrite and molybdenite) systematics and fluid inclusion study of the Duobaoshan porphyry Cu (Mo) deposit, Heilongjiang Province, China
	2.95
	1.85
	0.76
	0.15
	1.15
	1.2
	406.8
66	288.46	Re–Os dating of molybdenites from Oligocene Cu–Mo–Au mineralized veins in the Qarachilar area, Qaradagh batholith (northwest Iran): implications for understanding Cenozoic mineralization in South Armenia, Nakhchivan, and Iran
	462.82
	244.71
	202.76
	112.67
	277.36
67	0.7573	Robust monazite U-Pb and molybdenite Re-Os ages reveal the magmatic and metallogenic history of a highly evolved granitic system in the Xianghualing deposit, South China
	1.3734
	1.0753
	0.9852
	1.5203
68	36.07	A Re–Os study of molybdenites from the Lanjiagou Mo deposit of North China Craton and its geological significance
	45.83
	33.29
	40.53
	33.96
	37.49
	35.59
	36.25
	47.85
	35.83
	35.05
69	4.396	Molybdenite Re-Os and zircon U-Pb geochronology, Lu-Hf isotope and geochemistry constraints on the genesis of the Jinxi Cu deposit, southern Fujian, South China
	15.705
	3.709
	4.943
	5.005
70	36.7	Geochronology and geochemistry of Late Cretaceous igneous intrusions and Mo–Cu–(W) mineralization in the southern Yidun Arc, SW China: Implications for metallogenesis and geodynamic setting
	66.1
	19.7
	80.6
	47.7
71	3.776	The molybdenite Re-Os isotope chronology, in situ scheelite and wolframite trace elements and Sr isotope characteristics of the Chuankou tungsten ore field, South China
	3.665
	1.709
	2.353
	3.454
	7.347
	2.156
	3.468
	3.496
	3.441
	3.593
	1.215
72	81.95	Age and mineralization origin of the Zhongshangou Au deposit, Zhangjiakou goldfield, North China: Constraints from molybdenite Re-Os age and sulfides S-Pb isotopes
	128.79
	140.99
	181.8
	1.29
	10.73
	12.78
73	6.42	Temporal evolution and origin of the Yumugou Mo-W deposit, East Qinling, China: Evidence from molybdenite Re-Os age and U-Pb dating and geochemistry of titanite
	4.495
	8.339
	12.865
	3.158
74	97.6	Paragenesis, Stable Isotopes, and Molybdenite Re-Os Isotope Age of the Lala Iron-Copper Deposit, Southwest China
	94.5
	88
	89.3
	93.4
	89.3
	89.6
75	0.1324	Re–Os Geochronology of Molybdenite from Yinyan Porphyry Sn Deposit in South China
	0.9694
	1.273
	0.5782
76	4.495	Geology, geochronology and geochemistry of the Saishitang Cu deposit, East Kunlun Mountains, NW China: Constraints on ore genesis and tectonic setting
	4.184
	1.942
	8.588
	0.583
77	42.993	Metallogeny during continental outgrowth in the Columbia supercontinent: Isotopic characterization of the Zhaiwa Mo–Cu system in the North China Craton
	6.76
	3.686
	1.945
	31.567
	1.047
78	3.203	Two types of sediment-hosted Pb-Zn deposits in the northern margin of Lanping basin, SW China: Evidence from sphalerite trace elements, carbonate C-O isotopes and molybdenite Re-Os age
	4.478
	25.451
	21.84
	53.353
	48.662
79	0.02896	Geology, molybdenite Re-Os age, H-O-S-Pb isotopes, and fluid inclusion features of the Maodeng Mo-Bi-Sn-Cu deposit, Inner Mongolia
	0.03911
	0.3481
	0.5973
80	170.81	Molybdenite Re-Os dating and LA-ICP-MS trace element study of sulfide minerals from the Zijinshan high-sulfidation epithermal Cu-Au deposit, Fujian Province, China
	177.438
	173.35
	184.439
	170.876
	173.46
81	274.6	LATE AND MID-CRETACEOUS MINERALIZATION IN THE NORTHERN CANADIAN CORDILLERA: CONSTRAINTS FROM Re-Os MOLYBDENITE DATES
	270.2
	264.3
	289.2
	185.5
	65.49
	246.3
	128.6
	53.56
	36.91
	765.2
	287.8
	43.22
	4.83
	23.18
82	20.545	Geochronology of the giant Beiya gold-polymetallic deposit in Yunnan Province, Southwest China and its relationship with the petrogenesis of alkaline porphyry
	11.416
	13.259
	2.081
	12.394
83	665.4	Timing of skarn deposit formation of the Tonglushan ore district, southeastern Hubei Province, Middle–Lower Yangtze River Valley metallogenic belt and its implications
	305.7
	261.4
	263.7
	432.5
	425.7
	500.4
	1152
	810.8
	785.9
	1009
	371.3
84	85	Re-Os ages for Archean molybdenite and pyrite, Kuittila-Kivisuo, Finland and Proterozoic molybdenite, Kabeliai, Lithuania: testing the chronometer in a metamorphic and metasomatic setting
	72.5
	119.1
	114.4
	2.393
	2.992
85	14.56	Geology, geochronology, and Hf isotope geochemistry of the Longtougang skarn and hydrothermal vein Cu–Zn deposit, North Wuyi area, southeastern China
	17.01
	13.61
	15.76
	27.73
86	1484	160 Ma of magmatic/hydrothermal and metamorphic activity in the Gällivare area: Re–Os dating of molybdenite and U–Pb dating of titanite from the Aitik Cu–Au–Ag deposit, northern Sweden
	1474
	54.04
	215.7
	75.9
87	100.77	PARAGENESIS AND Re-Os MOLYBDENITE AGE OF THE CAMBRIAN AK-SUG PORPHYRY Cu-Au-Mo DEPOSIT, TYVA REPUBLIC, RUSSIAN FEDERATION
	204.16
88	20.026	Geochronology of the Xingshan molybdenum deposit, Jilin Province, NE China, and its Hf isotope significance
	20.363
89	0.001601	Early Yanshanian metallogenesis of the Banjing tungstendeposit in Ganxian, Jiangxi province, China: Constraintsfrom geochemistry, Sr–Nd isotopes, zircon U–Pb, molybdeniteRe–Os, and mica 40 Ar–39 Ar dating
	0.003606
	0.0009077
	0.001283
	0.003988
	0.0004209
	0.006393
	0.003737
	0.004385
	0.004886
	0.002419
	0.002208
90	40.85	Geochronology and fluid inclusion study of the Yinjiagou porphyry–skarn Mo–Cu–pyrite deposit in the East Qinling orogenic belt, China
	39.03
	43.22
	40.36
	38.46
91	89.736	Molybdenite Re–Os, titanite and garnet U–Pb dating of the Magushan skarn Cu–Mo deposit, Xuancheng district, Middle–Lower Yangtze River Metallogenic Belt
	88.682
	58.563
	88.95
	21.637
	54.929
92	7352	Laramide Porphyry Cu-Mo Mineralization in Northern Mexico: Age Constraints from Re-Os Geochronology in Molybdenite
	10424
	316.9
	95.7
	90.7
	189
	368.2
	164.8
	189.9
	468.7
	98
	71.3
	73.6
	195.2
	25.6
	740.7
	618.8
	610.4
	173.1
	198.8
	199
	181.8
	85.5
	93.2
	76.1
	71
	530.5
	533.7
93	19.04	Re–Os Age of Molybdenite from the Daheishan MoDeposit in the Eastern Central Asian Orogenic Belt,NE China
	24.91
	19.06
	18.46
	17.28
	20.8
	29.89
94	18.03	Ore Genesis of the Lunwei Granite-Related Scheelite Deposit in the Wuyi Metallogenic Belt, Southeast China: Constraints from Geochronology, Fluid Inclusions, and H–O–S Isotopes
	30.63
	11.19
	18.25
	2.31
	5.25
95	11.39	Re-Os GEOCHRONOLOGY OF QUARTZ-ENCLOSED ULTRAFINE MOLYBDENITE: IMPLICATIONS FOR ORE GEOCHRONOLOGY
	11.36
	319.9
	32.85
	54.67
	56.26
	49.89
	7.4
	8.55
	13.35
	1.96
	1.72
	3.35
	10.29
96	9.149	Re-Os and U-Pb geochronology of the Dawan Mo-Zn-Fe deposit in northern Taihang Mountains, China
	17.67
	24.82
	20.99
	24.31
	18.07
97	22.64	Tungsten mineralisation in the Zhazigou W–(Mo) deposit, Henan Province, China: Constraints from scheelite geochemistry and molybdenite geochronology
	29.73
	24.7
	52.64
	48.78
	31.28
	92.84
98	15.92	Variscan ore formation and metamorphism at the Felbertal scheelite deposit (Austria): constraining tungsten mineralisation from Re–Os dating of molybdenite
	14.224
	12.925
	16.21
	18.27
	20.47
	7.415
	12.18
	14.478
	14.291
	3.429
	3.309
99	1449.5	Molybdenite Mineralization and Re-Os Geochronology ofthe Escondida and Escondida Norte Porphyry Deposits,Northern Chile
	331
	432.5
	595.2
	1804.4
100	298.806	Geochemistry, and zircon U–Pb and molybdenite Re–Os geochronology ofJilongshan Cu–Au deposit, southeastern Hubei Province, China
	347.754
	470.155
	466.096
101	0.06616	An Early Cretaceous W-Sn deposit and its implications in southeast coastal metallogenic belt: Constraints from U-Pb, Re-Os, Ar-Ar geochronology at the Feie'shan W-Sn deposit, SE China
	0.08093
	1.604
	0.9809
	0.04283
	0.1354
102	8.979	Ore genesis of the Baishawo Be-Li-Nb-Ta deposit in the northeast Hunan Province, south China: Evidence from geological, geochemical, and U-Pb and Re-Os geochronologic data
	8.971
	7.886
	7.842
	7.06
103	7.834	Geochronological framework of the Xiadian gold deposit in the Jiaodong province, China: Implications for the timing of gold mineralization
	11.094
	9.564
	107.13
	12.101
104	2.07	Constraints on the timing and genetic link of scheelite- and wolframite-bearing quartz veins in the chuankou W ore field, South China
	4.159
	3.308
	2.873
	4.114
	2.828
	1.727
	2.183
105	5.12	Re-Os isotope dating of molybdenites in the Huangshaping Pb-Zn-W-Mo polymetallic deposit, Hunan Province, South China and its geological significance
	5.88
	25.9
	1.63
	7.02
	0.46
106	50.478	Two Periods of Skarn Mineralization in the BaizhangyanW–Mo Deposit, Southern Anhui Province, SoutheastChina: Evidence from Zircon U–Pb and MolybdeniteRe–Os and Sulfur Isotope Data
	50.936
	7.755
	8.989
	11.838
	10.299
	9.736
	9.532
	7.236
	7.056
	14.502
	15.237
107	123.7	Neoproterozoic tungsten mineralization: Geology, chronology, and genesis of the Huashandong W deposit in northwestern Jiangxi, South China
	1.246
	1.16
	0.3086
	0.8003
	4.056
	0.8344
108	1.70404	Re–Os and U–Pb geochronology of the Shazigou Mo polymetallic ore field, Inner Mongolia: Implications for Permian–Triassic mineralization at the northern margin of the North China Craton
	1.23101
	1.38669
	1.37276
	1.53066
109	4.276	Silurian S-type granite-related W-(Mo) mineralization in the Nanling Range, South China: A case study of the Pingtan W-(Mo) deposit
	3.55
	4.005
	3.599
	7.297
	2.262
	5.582
	6.368
110	149.551	Timing and ore formation of the Xiaokele porphyry Cu (–Mo) deposit in the northern Great Xing’an Range, NE China: Constraints from geochronology, fluid inclusions, and H–O–S–Pb isotopes
	194.817
	284.867
	359.782
	410.145
	526.291
111	116.323	Episodic emplacement of the Lingshan Granitic Complex and related two-stage molybdenum mineralization in the Dabie orogenic belt
	616.74
	124.402
	67.362
	46.27
	88.142
	77.615
	89.653
	34.031
	15.433
	35.863
	32.539
112	1.4566	Genesis of the Shangjinshan W–Mo polymetallic deposit in the Eastern Jiangnan tungsten belt: Evidences from geochemistry, geochronology and zircon Hf isotope analyses
	3.2854
	5.8644
	1.4215
	2.9266
113	6191	Re-Os DATING OF MOLYBDENITE FROM THE PUEBLO VIEJO Au-Ag-Cu AND DOUVRAY Cu-Au DISTRICTS, HISPANIOLA
	105.7
	346.2
	36.42
114	8.501	Age, geochemistry, and Sr–Nd–Hf–Pb isotopes of the Caosiyao porphyry Mo deposit in Inner Mongolia, China
	14.37
	8.591
	1.296
	4.432
	4.926
115	81.12	Timing of the Yuchiling giant porphyry Mo system, and implications for ore genesis
	26.07
	42.98
	34.35
	16.8
116	653.3	Re-Os DATING OF MOLYBDENITE WITHIN HEMATITE BRECCIAS FROM THE VULCAN Cu-Au PROSPECT, OLYMPIC Cu-Au PROVINCE, SOUTH AUSTRALIA
	530.6
	243
	279.1

## Sheet: pyrite
Number	Re (ppb)	187Re/188Os	Reference
1	3.7	919	Understanding the microscale spatial distribution and mineralogical residency of Re in pyrite: Examples from carbonate-hosted Zn-Pb ores and implications for pyrite Re-Os geochronology
	6.18	1250
	5.98	1120
	5.78	1204
	3.88	996
	2.73	610
	2.44	644
	2.28	652
	4.31	953
	8.1	1502
	4.14	838
	2.52	556
	6259	13347
	1933	10802
	3499	11190
	1092	10109
	1215	9192
	1179	9439
	1201	9074
	497	8814
	454	8178
	520	10641
	554	11010
	338	11440
	506	2769
	137	3129
	92	2893
	77	2725
	73	2793
	71	2755
	62	2698
	41	2845
	40	2935
	20.34	19239.4
	3.62	10634.6
	3.55	10327.4
	1.18	6478.95
	1.6	9080
	0.44	2380.18
	8.37	8281.62
	1.75	4509.5
2	0.191	49.3	Re–Os pyrite and U–Pb zircon geochronology from the Taldybulak Levoberezhny gold deposit: Insight for Cambrian metallogeny of the Kyrgyz northern Tien Shan
	0.061	4
	0.097	14.7
	0.083	9.5
	0.214	50.9
	38.809	12
	0.0012	465
3	6.4	4283	Zircon U–Pb and pyrite Re–Os age constraints on pyrite mineralization in the Yinjiagou deposit, China
	6.6	3611
	194.8	91923
	199.2	47756
	3	30876
	3	26588
4	0.705	43067	The timing of epigenetic gold mineralization on the Baie Verte Peninsula, Newfoundland, Canada: new evidence from Re–Os pyrite geochronology
	2.811	1751
	1.895	6492
	2.932	37959
	17.697	72439
	25.995	426576
	7.11	31510
	7.313	48416
	1.997	45005
5	0.2126	1987	Ore genesis of the Fancha gold deposit, Xiaoqinling goldfield, southern margin of the North China Craton: Constraints from pyrite Re-Os geochronology and He-Ar, in-situ S-Pb isotopes
	0.1646	765.8
	0.6512	4692
	0.1214	552.5
	0.1465	586.6
	0.403	52
6	15.89	37375	Calcite U-Pb, pyrite Re-Os geochronological and fluid inclusion and H-O isotope studies of the Dafang gold deposit, South China
	136.6	2235
	8.486	6912
	1.182	1942
	13.21	23740
	1.875	19149
7	54.75	62976	Superimposing mineralization in the Zhengguang Au-Zn deposit, NE China: Evidence from pyrite Re-Os geochronology, fluid inclusion, and H-O-S-Pb isotopes
	43.28	40475
	50.24	53452
	47.58	43251
	51.32	57345
8	0.1163	1429	Pyrite Re-Os isotope systematics at the Zijinshan deposit of SW Fujian, China: Constraints on the timing and source of Cu-Au mineralization
	0.3517	4167
	0.3467	3087
	0.0324	315.1
	0.2847	230.3
	0.0336	242.2
	0.0408	368.9
	0.3628	3077
9	143.8	89358	Auriferous pyrite Re–Os geochronology and He-Ar isotopic compositions of the Jinchangyu Au deposit in the northern margin of the North China Craton
	127.5	27463
	718	66835
	87.4	21243
	83.8	29678
	25.6	836.7
	23.5	1485
10	11.9	1012	The relationship between stratabound Pb–Zn–Ag and porphyry–skarn Mo mineralization in the Laochang deposit, southwestern China: Constraints from pyrite Re-Os isotope, sulfur isotope, and trace element data
	5.8	971
	16.6	2688
	2.4	629
	0.4	135
	0.5	135
	42.2	10840
	45.5	18570
	8.6	1820
	13.2	4883
	28.1	5024
	2	771
11	0.585	76.5	Pyrite Re–Os and zircon U–Pb dating of the Tugurige gold deposit in the western part of the Xing'an–Mongolia Orogenic Belt, China and its geological significance
	2.315	189
	3.505	1320
	11.422	236.9
	4.656	738.4
	26.024	6861.4
12	3.26	556.5	Genetic relationship between hydrocarbon system evolution and Carlin-type gold mineralization: Insights from Resingle bondOs pyrobitumen and pyrite geochronology in the Nanpanjiang Basin, South China
	3.19	386.5
	4.67	556.3
	1.16	136.8
	7.89	478.7
	1.12	144
	0.63	115.5
	3.53	315.1
	3.94	262.8
13	8.988	3770	Re–Os dating of pyrite from the Tuolugou stratabound Co(Au) deposit, eastern Kunlun Orogenic Belt, northwestern China
	0.503	2116
	7.43	14384
	0.126	98.3
	2.045	5998
	0.122	58.3
	0.509	1012
14	42.2	9751	Re–Os isotopic dating of molybdenite and pyrite in the Baishan Mo–Re deposit, eastern Tianshan, NW China, and its geological significance
	63.1	11678
	33.4	10513
	228.4	116937
	330.6	272442
	92.7	72613
	166.7	7010
15	25.2	12670.5	Structural characteristics and Re–Os dating of quartz-pyrite veins in the Lewisian Gneiss Complex, NW Scotland: Evidence of an Early Paleoproterozoic hydrothermal regime during terrane amalgamation
	6.8	265.6
	8	395.1
	25.8	4762.4
	23.8	4041.8
	14.6	17531
16	6.512	6643	Shale and pyrite Re-Os ages from the Hornby Bay and Amundsen basins provide new chronological markers for Mesoproterozoic stratigraphic successions of northern Canada
	7.456	1.7
17	8.697	37119	Pyrite Re-Os age constraints on the Irankuh Zn-Pb deposit, Iran, and regional implications
	6.473	27970
	8.272	10118
	37.33	11352
	3.444	2952
18	42.3	40668	The origin of the Dapingzhang volcanogenic Cu–Pb–Zn ore deposit, Yunnan province, SW China: Constraints from host rock geochemistry and ore Os–Pb–S–C–O–H isotopes
	18.8	5900
	207	1997
	21.2	2347
	762	64970
	33	6688
	32.6	2920
	18.8	17159
19	9.233	2007	Re–Os isotopes and geochemistry of pyrite from the Dongguashan Cu(-Au) deposit, Eastern China: Implications for porphyry-skarn-stratabound mineralization systems
	12.629	4020
	7.205	542.7
	57.03	5706
	12.648	1169
20	3.7	919.25	Re-Os dating of pyrite confirms an early diagenetic onset and extended duration of mineralization in the Irish Zn-Pb ore field
	6.18	1249.6
	5.98	1119.67
	5.78	1204.48
	3.88	995.53
	2.73	609.76
	2.44	643.64
	2.28	651.82
	4.31	952.61
	8.1	1501.95
	4.14	837.8
	2.52	556.09
	1.28	42.106
	1.37	17.719
	0.63	22.148
	0.93	30.538
	1.24	35.616
	1.25	33.864
	1.21	39.011
	1.59	45.575
	1.25	72.681
	1.87	92.002
	1.72	77.25
	2.32	151.998
	0.53	22.355
21	996	1693	Cretaceous intermediate sulfidation ore system in the Dongkeng volcanic Basin, SE China: Constraints from the Dongji and Maluntou gold deposits
	0.963	1608.5
	1.0105	1331
	1.0231	1248.1
	0.8029	1058.8
	0.9165	1623.5
	0.8743	108.4
	0.115	96.8
	1.1114	477.8
	0.0628	80.9
22	82.72	92172	Mesozoic porphyry Cu–Au mineralization and associated adakite-like magmatism in the Philippines: insights from the giant Atlas deposit
	85.1	85081
	78.16	113434
	73.56	131614
23	3.766	10532	Ore fluid, geochronology and tectonic setting of mesothermal gold metallogeny in southeastern Jilin Province, Northeast China: A case study of the Shajingou gold deposit
	1.756	10435
	0.328	389
	1.252	305
	1.178	4655
24	4.19	2511.91	Re-Os Molybdenite, Pyrite, and Chalcopyrite Geochronology, Lupa Goldfield, Southwestern Tanzania: Tracing Metallogenic Time Scales at Midcrustal Shear Zones Hosting Orogenic Au Deposits
	3.35	2865.27
	1.15	8703.05
	1.19	2696.47
	0.86	386.13
	1.25	1031.1
	0.55	432.44
	1.41	640.25
	1.93	2040.7
	7.06	13769.7
	7.1	369409
	1.41	640.25
	27.86	2.74533e+06
	1.19	2696.47
	1.22	794.67
	1.33	772.53
	10.84	10898.1
	8.3	8498.05
	4.26	372.79
	3.81	279.74
	3.19	586.75
	3.06	484.6
	3.28	468.72
	10.12	3050.29
	7.58	5529.15
	9.28	1703.9
	8.87	2808.75
	2.7	6266.87
	3.31	7112.97
	32.48	18721.6
	10.13	111241
	10.21	60028.9
	9.94	218200
	1.1	952.75
25	1.1	198.1	An Early Cretaceous carbonate replacement origin for the Xinqiao stratabound massive sulfide deposit, Middle-Lower Yangtze Metallogenic Belt, China
	31.88	2439.5
	28.87	6377.7
	26.05	14870.1
26	850	234.677	Re-Os systematics of pyrite from the Bolcana porphyry copper deposit, Apuseni Mountains, Romania
	867	309.264
	291	1388.39
	289	824.841
	126	20.938
	115	95.083
	33	7.56
	40.3	46.718
	35.7	291.514
	76	20.131
27	3.97	197	Re-Os systematics and age of pyrite associated with stratiform Zn-Pb mineralization in the Howards Pass district, Yukon and Northwest Territories, Canada
	2.21	1.723
	3.34	1.883
	34.94	3.53
	36.99	3.382
	34.04	3.403
28	0.366	0.422	Influence of organic matter on Re-Os dating of sulfides; insights from the giant Jinding sediment-hosted Zn-Pb deposit, China
	0.782	0.391
	0.306	0.354
	0.426	0.409
	0.932	0.436
	0.495	0.581
	0.591	0.459
	42.5	5.191
	1.278	1.94
	0.696	2.676
	0.793	0.659
	1.57	0.751
	0.688	0.507
	1.654	1.372
	1102	186
	821	195
	764	203
	711	305
	753	483
	42.4	14.5
	59.5	17.9
	36.8	35.1
	529	115
	1145	113
	485	299
29	1071.3	9568	Re-Os sulfide (bornite, chalcopyrite, and pyrite) systematics of the carbonate-hosted copper deposits at ruby creek, Southern brooks range, Alaska
	838	8898.6
	1170.7	9957.4
	1236.3	60819.3
	2682.5	42178.7
	3746.3	38127.5
30	0.364	154.5	SULFIDE Re-Os AND Rb-Sr ISOTOPE DATING OF THE KANGDIAN IOCG METALLOGENIC PROVINCE, SOUTHWEST CHINA: IMPLICATIONS FOR REGIONAL METALLOGENESIS
	0.634	415.1
	0.837	397.5
	0.949	80.1
	4.072	613.1
	1.478	357.5
	3.88	769.9
	2.321	522.77
31	198.5	149	Did subducted graphite fertilize the Franciscan mantle wedge with radiogenic Os
	225.1	196.5
32	1.616	14.1	Age and sources of the ore at Tharsis and Rio Tinto, Iberian Pyrite Belt, from Re-Os isotopes
	51.88	1826
	66.27	2575
	24.25	1474
	28.37	5161
	0.338	44.91
	0.592	203.5
	12.01	853.9
	2.779	44.53
	4.478	69.42
33	5.102	6499	Re-Os geochronology and trace element characteristics of the hydrothermally reworked pyrite of the Gaobanhe sediment-hosted polymetal pyrite deposit in Northern China and its geological significance
	4.525	2411
	1.029	2200
	0.7765	516.1
	0.2612	72.55
	0.2365	69.83
	0.2486	82.07
34	0.1491	22.63	Rhenium-Osmium isotope systematics of an Early Mesoproterozoic SEDEX polymetallic pyrite deposit in the North China Craton: Implications for geological significance and the marine osmium isotopic record
	0.1368	73.31
	0.07359	103.6
	0.07343	39.61
	0.243	136.5
	0.1922	73.29
	0.2249	64.57
	0.2392	84.3
	0.2301	78.96
	0.2591	35.86
	0.6284	92.43
	0.226	62.39
	0.3091	64.35
	0.2268	55.59
35	2.2172	2809.24	Metal endowment and geodynamic evolution of the Late Paleozoic SEDEX deposits in South China: The Yunfu giant iron-sulfide deposit, Yunkai Domain
	2.559	3453.34
	0.8791	768.953
	0.886	822.634
36	1.47	1343.42	Multisourced metals enriched by magmatic-hydrothermal fluids in stratabound deposits of the Middle–Lower Yangtze River metallogenic belt, China
	2.58	1299.34
	2.03	2367.32
	1.58	1024.68
	3.59	2412.85
	9.28	932.11
	5.62	292.47
	2.44	599.77
	3.22	442.86
	6.89	4762.58
	1.2	1184.49
	7.64	947.5
	8.14	373.75
	2.22	375.33
	3.93	478.98
	5.47	987.86
	1.55	1490.23
	1.35	1904.13
	3692.22	170383
	525.56	99163.3
	267.88	88465.5
	124.95	70929.6
	366.51	82464.3
	71.81	104595
	57.79	91223.1
37	82.94	213.6	Elemental and isotopic compositions of trench-slope black shales, Bohemian Massif, with implications for oceanic and atmospheric oxygenation in early Cambrian
	78.13	186.4
	58.48	616.4
	9.395	248.7
	3.818	162.5
	6.775	375.6
	27.01	371.2
38	270.8	-	Re–Os geochronology of the El Salvador porphyry Cu–Mo deposit, Chile: Tracking analytical improvements in accuracy and precision over the past decade
	189.3	-
	7.04	-
	94.6	-
	7.3	1193
39	1.139	1030.04	Geology and Genesis of the Unkurtash Intrusion-Related Gold Deposit, Tien Shan, Kyrgyzstan
	1.65	2601.06
	0.279	485.924
	1.171	10690
	1.553	5949.01
	0.674	873.615
	1.209	3975.34
40	0.0904	5.31	Multiple-Stage Mineralization in the Huayangchuan U-REE Mo-Cu-Fe Ore Belt of the Qinling Orogen, Central China: Geological and Re-Os Geochronological Constraints
	0.0352	47.8
	0.0277	40.8
	0.0457	64.9
41	148.9	26514	Genesis of the Zhongshangou Au-Te deposit linked to alkaline magmatism at the northern margin of the North China Block: Evidence from sulfides Re-Os geochronology
	609.3	341055
	130	156166
	3.048	4001
42	2.243	75.3	Late Paleozoic SEDEX deposits in South China formed in a carbonate platform at the northern margin of Gondwana
	4.349	132.2
	4.021	237.8
	1.385	48.1
	1.327	28.5
	2.821	53.3
43	19	471.8	Implications of new geochronological constraints on the Aberfeldy stratiform barite deposits, Scotland, for the depositional continuity and global correlation of the Neoproterozoic Dalradian Supergroup
	19.1	497.1
	17.86	320.9
	36.38	929.7
	9.84	348.8
	9	67.6
	10.57	186.6
	7.44	47.8
	1.28	479.3
	18.17	195.6
	5.15	346.6
	11.28	232.6
44	0.585	53	Source of gold in Neoarchean orogenic-type deposits in the North Atlantic Craton, Greenland: Insights for a proto-source of gold in sub-seafloor hydrothermal arsenopyrite in the Mesoarchean
	0.369	26
	0.311	1.8
	0.333	106
	0.364	208
	0.34	200
	0.96	378
	0.347	123
	0.351	480
	0.346	97
	0.275	158
45	0.643	46.7	Hematite formation by oxygenated groundwater more than 2.76 billion years ago
	0.65	20.5
	3.013	59.4
	4.948	86.8
	17.589	1090
	5.544	396
	2.061	137.4
	2.045	196.2
	3.01	11.4
	1.385	33
	4.073	70.5
	7.446	591
	8.055	1492
	3.016	81.5
	11.085	314
	8.65	204
	9.159	317
	9.378	177
	0.724	62.1
	0.384	16.5
	1.486	105.5
	0.919	105.1
	6.284	66.5
46	1.36	413	Fluid inclusion and Re–Os isotopic evidence for hot, Cenozoic mineralization in the central Pennsylvanian Valley and Ridge Province
	3.31	569
	1.16	426
	0.21	48
	0.143	33
	0.193	38
47	0.22	332	The Timing of Yellowknife Gold Mineralization: A Temporal Relationship with Crustal Anatexis
	0.22	428
	0.2	171.3
	0.18	206.7
	0.36	468
	0.33	443
	0.37	276.4
	0.17	241
48	1.143	1349	Geochronology and origin of the Qi189 porphyry gold deposit in Qiyugou Orefield, Qinling Orogen, China
	1.55	4195
	1.638	11004
	3.115	7049
	3.312	16309
49	5942	2535	Re-Os AGE OF THE PUEBLO VIEJO EPITHERMAL DEPOSIT, DOMINICAN REPUBLIC
	5684	1946
	8401	4960
	8233	11234
	1381	2071
	3454	1298
	3531	884
	2592	1821
	2329	2283
	4604	4615
	3975	887
	2369	2075
	2336	1997
	7614	1475
	7715	1502
	7646	1482
	4990	2440
	4630	2206
	5678	2724
	5087	2417
	5132	2458
50	16.61	296	Primitive Os and 2316 Ma age for marine shale: implications for Paleoproterozoic glacial events and the rise of atmospheric oxygen
	17.21	278
	18.23	317
	31.85	20.84
	40.2	6.47
	51.17	49.02
	40.27	27.28
51	1.26	16.7	Rhenium–osmium abundance and isotopic compositions of massive sulfides from modern deep-sea hydrothermal systems: Implications for vent associated ore forming processes
	1.53	13.5
	4.59	25.11
	1.05	5.74
	15.91	46.18
	26.8	45589.5
	0.5	1514.3
52	32000	94730	Relationship between copper tonnage of Chilean base-metal porphyry deposits and Os isotope ratios
	21488	521
	21000	499
	633	138
	7918	15097
	5854	9375
	26379	25628
	4168	3524
	11757	15110
	8632	18366
	9227	23396
	883	1202
	2130	1280
	46471	120921
	8078	3465
	607	2063
53	9.51	19130	Re-Os Geochronological Evidence for Multiple Paleoproterozoic Gold Events at the Scale of the West African Craton
	10.79	16616
	11.69	17965
	69.49	345434
	84.12	218507
	48.32	66372
	18.28	11540
	1.47	1398
	1.46	524
	1.76	2792
	1.64	3363
	0.61	639
	7.64	6530
	6.43	86838
	6.31	33052
	0.36	368
	0.33	410
	0.34	412
	0.39	457
54	3.64	4818.3	Ore Formation During Jurassic Subduction of the Tethys Along the Eurasian Margin: Constraints from the Kapan District, Lesser Caucasus, Southern Armenia
	1.72	5010.1
	2.24	15136.4
	3.5	67386.1
	1.26	17736
	1.28	35730.8
	2.22	74853.9
	2.79	47215.8
	2.24	4623.4
55	705.4	5361	Ore genesis of Qingyunshan Cu-Au deposit in the Dehua-Youxi area of Fujian Province, southeastern China: Constraints from U-Pb and Re-Os geochronology, fluid inclusions, and H-O-S-Pb isotope data
	692.2	6563
	286.6	2849
	888.4	5820
	473.9	16.9
	328.9	3226
56	3.798	60.4	Origin of sediment-hosted Pb-Zn mineralization in the Paleoproterozoic Mârmorilik and Qaarsukassak formations, Karrat Group, West Greenland
	2.718	58.63
	3.535	883
	3.707	896
	3.505	920
	7.054	1132
	6.999	1123
57	3.1996	194.8	Geology and genesis of the Early Paleozoic Zhengguang intermediate-sulfidation epithermal Au-Zn deposit, northeast China
	0.4989	1320.8
	0.3172	1605.4
	1.7562	5906.2
	1.7342	5542.6
	0.7413	205.4
	0.268	987.2
	0.521	2304
	1.0705	7755.7
58	0.749	459	Paleoproterozoic Mississippi Valley-type mineralization at Black Angel, Greenland: evidence from sulfide δ66Zn and rhenium-osmium geochronology
	3.104	721
	3.994	539
	4.067	523
	0.261	961
59	6.057	12231	Geochronological and geochemical constraints on formation of the Tongling metal deposits, middle Yangtze metallogenic belt, east‐central China
	18.74	10692
	86.34	29860
	85.24	6615
	10.57	13314
	2.746	5535
60	19.69	3798	Revisiting the type area VMS deposit of Besshi, SW Japan: In-situ trace element chemistry, isotopes and Re-Os age of sulfides
	17.99	1310
	59.3	5125
	72.48	11841
	78.65	12636
	173.2	34800
	188.7	27304
61	5.008	77	Geochemical and geochronological studies of the Um Samiuki deposit (Eastern Desert, Egypt): Metal mobilization in a stratabound massive sulfide ore
	54.92	2890
	629.2	13212
	28.03	367
62	19.42	1476	Colombian-style emerald mineralization in the northern Canadian Cordillera: integration into a regional Paleozoic fluid flow regime
	12.88	1356
	13.63	1392
	10.54	1739
	10.34	1198
	9.38	921
63	351	799.6	Re-Os Sulfide Geochronology of the Red Dog Sediment-Hosted Zn-Pb-Ag Deposit, Brooks Range, Alaska
	383	805.2
	382	805.5
	24.8	3543
	31.4	5021
	24.3	4047
	17.6	989
	17	2257
	14.7	387.3
	15.3	507.1
64	0.0854	19.38	Isotopic analysis of the super-large Shuangjianzishan Pb–Zn–Ag deposit in Inner Mongolia, China: Constraints on magmatism, metallogenesis, and tectonic setting
	0.0384	63.13
	0.0215	4.57
	0.0626	25.25
	0.0815	103.53
65	1.539	934	Timing of gold and crustal evolution of the Palaeozoic south central Andes, NW Argentina—implications for the endowment of orogenic belts
	2.056	284.3
	0.853	985
	2.936	1152
	2.534	1054
	2.593	1130
	0.035	21
	0.814	621
	0.765	18,930,82
	5.08	2630
	2.035	770
	5.524	2970
66	2.708	224.432	Magma mixing and gold mineralization in the Maevatanana gold deposit, Madagascar
	2.655	221.482
	0.874	77.585
	0.957	178.234
67	5.842	19979	A Re–Os study of sulfide minerals from the Bagdad porphyry Cu–Mo deposit, northern Arizona, USA
	5.183	18320
	6.767	4106
	4.996	2377
	5.281	3305
	4.654	3469
	3.867	4795
	6.745	4912

## Sheet: shale
Number	Re (ppb)	187Re/188Os	Reference
1	180.5	968.8	High-precision Resingle bondOs dating of Lower Jurassic shale packages from the Western Canadian Sedimentary Basin
	181	969.4
	146	840
	146.2	838.8
	145	839.7
	165.9	1009.7
	301.9	1533.1
	288.2	1880.4
	290.6	1838.5
	136.4	755.2
	127.9	758.1
	144.9	1117
	147.8	1126.8
	138.1	1130.5
	128.2	834.7
	134.8	770.3
	291.4	1796.8
	312	1804.2
	254.7	1815.2
	261.8	1539.3
	213.2	1587.3
	230.2	1533.2
	230.8	1521.8
	219.4	1039.6
	256.3	883.43
	270.2	1149.3
	261.4	1144.9
	402.6	1385.4
	340.7	1587.4
	334.1	1578.2
	320.8	1587.5
	407.7	1964.4
	412.6	1524.8
	475.5	1420.6
	275	1628.4
	266.9	1619.2
	231.1	1612.8
	281.7	1747.3
	276.7	1748.9
	242.2	1672.8
	194.3	1665.8
	192.3	1659.6
	163.1	1686.1
	199.9	1943.3
	101.1	1086.7
	89.9	927.7
	92.7	874.2
	103.2	976.6
	104.4	983.3
	88.3	1004
	98.2	1024.8
	98.9	1121
	99.8	1096.7
	99.4	1099.8
2	5.41	262.1	Re-Os geochronology of postglacial black shales in Australia: Constraints on the timing of “Sturtian” glaciation
	5.41	263.41
	5.45	251.98
	5.18	304.28
	5.4	309.84
	4.08	319.98
	4.42	421.9
	5.86	405.02
	4.38	447.17
	4.36	443.99
	3.8	215.67
	3.47	201.12
	2.32	138.56
	2.05	109.51
	2.05	110.8
	1.69	102.31
	4.25	234.04
	4.21	224.76
	4.66	220.16
	3.83	217.17
	4.25	228.77
	9.12	778.66
	9.03	649.82
	5.63	551.24
	9.95	1010
3	961.8	708.5	Re–Os geochronology of black shales from the Neoproterozoic Doushantuo Formation, Yangtze platform, South China
	261.2	494.5
	251	353.1
	461.6	528.3
	72.6	344.8
	297.7	431
	432.9	382.5
	224.9	497.3
	159.6	498.8
	70.8	484.5
	70.4	487.3
	3.8	213.4
	3.8	236.6
	3.6	30.6
	3	17.5
	1.7	17
	3.6	38.8
	2.8	26.7
	6.8	75.5
	5.9	66.5
4	156.9	891.3	Minor and trace element and Re–Os chemistry of the Upper Devonian Woodford Shale, Permian Basin, west Texas: Insights into metal abundance and basin processes
	110.5	495.6
	466.8	872
	223.8	560.4
	117.8	972.3
	37	1041.8
	102.1	1072.6
	91.4	1202.7
	92.2	1167.4
	31.9	1095.5
	90.6	1125.2
	89.5	677.2
	26.1	510.9
	26.7	498.4
	59.8	697.5
	59.9	587.7
	22.2	209.4
	35.2	276.9
	28.3	227.7
	50.7	316.4
	62.3	201.8
	69.3	335.2
	38.6	233.4
	7.9	212.1
	7.7	218.1
	8.8	237.5
	33.4	1248.7
	39	790.4
	45.4	725.2
5	12.643	414.9	Cause of Upper Triassic climate crisis revealed by Re–Os geochemistry of Boreal black shales
	21.198	505.6
	11.823	368.1
	10.766	358.5
	22.501	580.8
	18.67	563.4
	17.7	527
	26.195	720.9
	22.745	616.5
	26.955	767.1
	26.851	649.2
	25.765	690.8
	43.083	640.8
	41.589	606.2
	42.893	540.2
	43.3	612.2
	89.149	680
	92.321	731.8
	77.523	684.7
	59.576	766.9
	57.275	788.4
	42.775	689
	42.345	734.7
	45.289	735.1
	42.293	665.3
	47.065	669.6
	334.511	1678.9
	74.967	340.6
	221.17	1101
	250.075	1161.2
	445.552	1634.1
	40.394	207.2
	54.344	369.2
	187.191	1691.1
	208.537	1704.2
	204.342	1529.5
	380.108	2249.7
	78.235	483.3
	85.179	497.2
	110.901	263.4
	120.47	272.6
	71.905	383.7
	81.294	418.7
	82.041	459
	64.425	355
	62.847	308.5
	85.758	328.5
6	0.73	1.1307	Shale and pyrite Re-Os ages from the Hornby Bay and Amundsen basins provide new chronological markers for Mesoproterozoic stratigraphic successions of northern Canada
	0.62	1.1731
	1.24	1.9494
	0.69	1.4355
	0.69	1.2694
7	47.37	478.32	Re–Os and Mo isotope systematics of black shales from the Middle Proterozoic Velkerri and Wollogorang Formations, McArthur Basin, northern Australia
	38.99	449.81
	39.81	473.74
	43.31	467.45
	41.05	533.42
	42.22	470.34
	52.73	493.27
	48.92	491.78
	47.23	484.66
	41.8	554.22
	45.75	484.69
	47.54	600.13
	47.47	595.53
	46.13	529.45
	5.06	432.86
	7.85	501.47
	8.06	459.94
	5.66	474.6
	7.13	518
	4.87	465.12
	7.34	518.65
	7.68	477.41
	5.97	387.68
	5.8	405.43
	6.74	422.23
	6.38	425.77
	10.38	581.89
	13.61	531.25
	10.06	474.64
	8.69	516.67
	15.21	533.45
	13.45	541.08
	14.29	615.49
	23.31	598.93
	20.14	593.56
	19.59	583.91
	20.61	587.09
	20.6	608.31
	21.77	701.08
	21.63	685.75
	20.79	676.61
	20.09	560.03
	20.52	645.44
	20.07	648.04
	27.68	777.51
	30.22	711.29
	29.21	701.29
8	27.05	399.7	Re–Os geochronology of Arctic black shales to evaluate the Anisian–Ladinian boundary and global faunal correlations
	26.78	398.5
	161.8	1201
	161.3	1179.5
	65.08	709.5
	64.9	720.3
	18.1	264.4
	26.24	594.4
	26.12	578
	24.94	398.1
	33.47	466.7
	33.36	455
	14.8	211.5
	14.84	209
	13.61	293.2
	9.74	196.9
	9.753	196
	14.62	295.2
	14.69	302
	29.7	520.4
	29.48	513.2
9	15.63	253.49	Direct radiometric dating of the Devonian-Mississippian time-scale boundary using the Re-Os black shale geochronometer
	17.54	283.84
	15.47	273.73
	16.36	277.3
	21.18	306.14
	16.4	190.35
	35.97	391.83
	15.18	189.33
	16.61	194.46
10	14.012	270.03	Re-Os age and depositional environment for black shales from the Cambrian-Ordovician boundary, Green Point, western Newfoundland
	14.133	268.98
	10.023	227.91
	9.094	227.32
	16.616	229.93
	17.208	242.33
	8.539	1.46
	0.301	1.471
	0.520	1.46
	0.486	1.478
	0.495	1.475
	0.429	1.583
	0.351	2.232
11	389.6	12.38	Re–Os age of non-mineralized black shale from the Kupferschiefer, Poland, and implications for metal enrichment
	63.64	6.946
	176.8	10.4
	176.8	10.32
	305.6	11.2
	305.3	11.1
	991.4	22.27
	1376	22.46
12	19.13	128.5	Re-Os geochronology and geochemical evolution of late Cambrian to Middle Ordovician Alum and Tøyen shales, Sweden
	15.8	117.5
	19.64	120.4
	15.73	114.6
	19.63	106.7
	19.12	100.6
	16.47	120.3
	19.72	107.6
	19.96	100.2
	19.4	105.5
	22.84	120.1
	11.08	145.9
	11.13	149.4
	11.69	157.3
	11.66	155.8
	93.7	617
	93.4	619
	110.8	642
	106.9	619
	90.2	505
	97.1	491
	100.6	540
	88.8	587
	82.2	568
	93.1	569
	87.3	559
	90.7	578
	88.5	586
	84.5	398
	84.2	400
	80.1	394
	80.9	408
	80.5	406
	77.2	385
	66.8	439
	65	413
	69.4	413
	73.8	482
	73.6	480
	73.7	478
	85.8	333
	84.7	327
	81.4	356
	83.6	369
	83.7	360
	23.9	371
	23.86	52.2
	2.632	46.5
	0.616	17.9
	0.437	17.2
	6.73	55.9
	103.1	392
13	15.57	588.4	Constraints on the timing of Marinoan “Snowball Earth” glaciation by 187Re–187Os dating of a Neoproterozoic, post-glacial black shale in Western Canada
	15.27	595.49
	15.43	524.67
	6.34	251.86
	6.249	287.36
	6.357	262.93
	12.4	472.53
	12.12	490.26
	12.53	463.71
	8.463	337.27
	8.346	330.7
	8.543	318.7
	7.299	468.01
	7.116	476.21
	7.279	379.58
14	152.6	546.44	Re–Os geochronology of a Mesoproterozoic sedimentary succession, Taoudeni basin, Mauritania: Implications for basin-wide correlations and Re–Os organic-rich sediments systematics
	198.1	696.24
	182.3	584.27
	36.9	509.37
	77.1	470.81
	65.2	431.81
	101.5	566.71
	79.9	527.55
	42.8	462.95
	86.9	778.26
	14.4	606.46
	33.8	594.88
	36.2	718.15
	146.3	619.13
	46.9	704.63
	46.3	600.63
	57.7	865.87
	113.6	690.49
	44.4	749.24
	17.4	874.08
	57.6	683.17
	25	1041.5
	50.2	761.44
15	11.3952	174.456	Implications for Ediacaran biological evolution from the ca. 602 Ma Lantian biota in China
	11.8825	156.221
	10.1882	152.203
	12.0106	170.645
	4.35488	185.551
	9.08707	221.386
	11.3565	158.624
	4.28915	178.86
	10.6957	184.704
	10.9414	155.706
	11.0379	148.925
	10.8674	150.771
	7.11435	138.964
16	135.8	1692	Rhenium‑osmium geochronology of the Toarcian Posidonia Shale, SW Germany
	291.5	4049
	279.3	2666
	206.7	2169
	146.5	1672
	59.5	874
	88.4	1613
	95.6	1801
	120.1	2082
	114.3	2107
	78.4	1733
	24.4	493
	23.9	475
	5.1	254
	26.6	334
	72.9	590
	3.8	234
17	20.0489	123.826	Re-Os geochronology for the Cambrian SPICE event: Insights into euxinia and enhanced continental weathering from radiogenic isotopes
	19.8188	123.812
	17.1538	180.236
	37.909	163.104
	37.7479	163.098
	17.3172	135.397
	28.8833	267.586
	29.0185	267.651
	16.9547	147.701
	11.3583	106.805
18	22.63	506.26	Re–Os depositional ages and seawater Os estimates for the Frasnian–Famennian boundary: Implications for weathering rates, land plant evolution, and extinction mechanisms
	23.07	508.11
	24.56	598.9
	25.84	598.34
	11.62	323.55
	11.13	290.37
	11.88	349.93
	12.04	317.93
	11.87	350.38
	0.7311	78.924
	11.29	335.57
	11.52	358.43
	19.36	528.49
	18.81	506.99
	24.62	565.02
	25	535.06
	18.58	565.09
	18.9	568.24
	18.88	564.82
	4.738	326.1
	4.406	327.25
	4.002	137.92
	4.002	137.83
	4.193	139.06
	3.642	132.03
	3.526	126.3
	3.42	120.69
	3.42	120.73
	3.287	135.53
	9.029	614.22
	14.4	682.06
	12.53	469.88
	9.219	472.44
	9.445	503.81
	13.41	534.21
	13.27	489.28
	14.52	562.87
	14.9	537.75
	12.45	545.65
	21.8	789.28
	21.58	776.36
	21.58	764.36
	31.03	601.5
	30.52	598.43
	40.86	702.34
	39.39	677.48
	38.23	679.65
	39.91	620.86
	39.11	682.16
	34.12	612.23
	31.14	613.75
	31.32	618.46
	25.49	535.17
	25.44	531.32
19	100.4	122.9	Extreme enrichment of polymetallic Ni–Mo–PGE–Au in Lower Cambrian black shales of South China: An Os isotope and PGE geochemical investigation
	624.2	188
	608.1	282.4
	472.1	387
	685.5	353.3
20	48.16	2098	Hot acidic Late Permian seas stifle life in record time
	133.41	3149
	281.9	5100
	28.27	1968.7
	99.33	2332
	156.4	6253
	104.13	3384
	84.95	3138
	156.35	4279
	156.69	4272
	170.9	5960
	171.24	6028
	113.5	5155
	122	4722
	109.33	4248
	25.15	1196.9
	15.82	984
	35.52	2239
	48.66	2105
	79.42	3027
	55.97	1964
	3.1	138.3
	3.11	145.5
	8.08	352.1
	7.94	345.8
	3.26	218.2
	2.93	186.6
	2.08	111.5
	2.23	142
	5.73	206.4
	2.52	109
	323.3	4368
	246.2	3732
	218.1	3590
	226.8	3648
	156.2	2502
	214.6	3105
	146.7	2692
	210	3786
21	9.76	46.7	Constraining the depositional history of the Neoproterozoic Shaler Supergroup, Amundsen Basin, NW Canada: Rhenium-osmium dating of black shales from the Wynniatt and Boot Inlet Formations
	11.05	73.8
	10.68	73.2
	11.61	81.5
	10.52	69.8
	10.13	69
	9.42	68.7
	14.89	73.6
	14.17	90.9
	9.93	64.4
	1.39	110.2
	1.35	108.5
	2.72	185.1
	2.54	183
	2.64	174.7
	2.58	171.4
	2.56	168.8
	2.08	139.4
	2.11	141.6
	1.55	157.1
	2.8	204.6
	3.92	780
	0.716	424
	3.84	926
	0.317	173
	0.781	176
	21.55	2552
	10.27	1670
	9.67	1338
	9.83	1433
	20.34	2598
	3.53	760
	2.03	524
22	630.2	1869	Re-Os identification of glide faulting and precise ages for correlation from the Upper Jurassic Hekkingen Formation, southwestern Barents Sea
	749.1	2194
	607.4	1873
	609.3	1825
	766	2195.4
	613	1857
	644	1750
	645.6	1755
	538.8	2253.8
	334.4	1818
	458.42	2061.6
	315.43	1838.6
	407.21	2136.7
	126.84	901.4
	115.89	908.2
	91.88	643.1
	90.82	649.6
	190.97	1066.7
	186.51	1283.6
	143.02	963.5
	116.4	551
	114.2	527.9
	177.86	1107.4
	154.47	944.6
	109.28	705.4
	244.95	1207.3
	205.21	1130.2
	383.1	1698
	113.5	500.8
	113.48	502.6
	163.3	866.1
	168.9	544.4
	124.9	620.8
	259.4	944
	258.1	936
	257.87	939.4
	271.4	1001
	270.34	1003.4
	147.9	758.1
	68.42	782
	213.4	874.3
	212.7	867.3
23	367.7	1362.9	Timing, duration, and causes for Late Jurassic–Early Cretaceous anoxia in the Barents Sea
	412.3	1414
	370.2	1459.8
	363.9	1363.7
	357.7	1485.7
	357.6	1392.8
	414.2	774.6
	279.8	1873.7
	327.6	1917
	280.3	1443.9
	327.4	1706.6
	278.4	1479.4
	227.1	1415.6
	231.1	1291.8
	231.5	1301.4
	129.4	1048.5
	130.2	1055.5
	142.8	1129.8
	136.9	1069
	141.7	1140.3
	144.7	1184.2
	149.1	1139.1
	128.1	594.2
	129	598.7
	183.3	909.1
	179.4	813.1
	237.4	915.1
	230	948.8
	249	944.8
	224.1	991.6
	264.4	854.7
	232.4	1195.4
	41.11	586.3
	37.53	485.1
	42.95	549.7
	13.75	233.8
	23.13	301.1
	29.72	418
	23.42	330.5
	26.98	366
	41.51	561.4
	37.27	477.2
	34.4	444.6
	47.73	588.2
	54.66	425
	40.06	305.4
	41.4	295.6
	50.74	292.3
	45.84	488.4
	56.85	611.3
	57.71	599.5
	69.2	597.2
24	6.691	1031	Trace-element and multi-isotope geochemistry of Late-Archean black shales in the Carajás iron-ore district, Brazil
	3.932	488
	28.91	891.1
	10.57	588.9
	18.75	878.2
	23.65	438.3
	5.981	475.4
	11.53	508.3
	11.92	1220
	10.91	474.5
	6.615	697.4
	8.72	810.7
25	18.07	166.75	U–Pb and Re–Os geochronology of the Aptian/Albian and Cenomanian/Turonian stage boundaries: Implications for timescale calibration, osmium isotope seawater composition and Re–Os systematics in organic-rich sediments
	13.04	118.69
	8.76	81.86
	9.82	100.76
	17.35	576.44
	2.35	119.41
	2.16	97.72
	2.18	98.6
	1.49	77.01
	1.52	85.87
	0.91	48.88
26	56	3365	Application of the 187Re-187Os system to black shale geochronometry
	70	3982
	55	3312
	259	4098
	275	5196
	285	4927
	135	5751

## Sheet: crude oil
Number	Re (ppb)	187Re/188Os	Reference
1	244.6	585	Further evaluation of the Re-Os systematics of crude oil: Implications for Re-Os geochronology of petroleum systems
	219.3	603
	196.1	606
	177.7	611
	145.2	597
	125.5	596
	65.4	558
	8.21	504
	12.16	553
	164.4	596
	1.18	438
	96.2	1250
	84.5	1218
	81.7	1101
	67.2	1077
	67.6	1100
	50.2	1014
	43.1	958
	26.9	1005
	3.19	755
	8.02	1071
	59.5	1138
	1.11	594
	15.9	1836
	79.5	2156
	66.8	2170
	62.4	2105
	48.1	2026
	42.3	1922
	31.3	1708
	12.6	1347
	2.07	641
	2.83	1589
	49.9	2066
	0.34	488
	119.7	1144
	125.4	1294
	105.1	1414
	92.6	1369
	56.3	1526
	38.3	1567
	42.9	1630
	16.23	1658
	1.39	1056
	12.09	1564
	61.2	1562
	0.59	502
	20.73	609
	14.73	524
	11.96	474
	9.9	439
	7.24	388
	5.71	315
	4.07	275
	0.43	151
	1.88	454
	14.56	570
	0.27	183
	178.8	518
	201.5	519
	191.8	514
	167.7	503
	147.2	487
	122.3	464
	100.2	449
	63.9	422
	8.91	385
	12.33	471
	129.9	496
	1.57	330
2	0.451	720.6	Rhenium–osmium (Re–Os) geochronology of crude oil from lacustrine source rocks of the Hailar Basin, NE China
	0.097	147.7
	5.308	6614.6
	0.598	920.9
	0.28	100.7
	0.107	211.4
	0.083	172.6
	0.275	868.9
	2.497	1077
	0.054	34.3
	0.117	277.4
	0.064	299.4
	0.105	80.3
	0.259	387.1
	0.71	2846.7
	0.047	221.8
	0.492	2126.3
	0.497	503
3	39.28	1331.4	Re–Os dating of maltenes and asphaltenes within single samples of crude oil
	39.18	1223.7
	38.32	1403.2
	39.3	1439.3
	38.3	1357.4
	251.1	1397.9
	255.8	1383.8
	71.9	1394.6
	67.6	1381.1
	370.9	1355.9
	3.708	1006.7
	10.5	1431
	10.55	1278.1
	11.96	1369
	229.7	5559.8
	228.8	5647.1
	230.6	5606.5
	228.4	5625.7
	216.9	5594.5
	225.1	5556.8
	221.7	5508.7
	224.6	5507.9
	698.8	5717.7
	790.3	5724.1
	804.6	5741.7
	504.7	5638.4
	666.4	5666.3
	849.2	5693.1
	1.8	1892.6
	7.15	3426.8
	9.41	3303.2
	11.99	4292.3
	11.81	4107.7
	228.9	5649.6
	700.7	5639.3
	680.1	5631.2
	674.5	5616.9
	695.9	5661.4
4	1.07	177.7	Fault-charged mantle-fluid contamination of United Kingdom North Sea oils: Insights from Re-Os isotopes
	0.13	653
	3.87	579.6
	0.72	82.1
	1.76	119
	0.9	219.8
	4.24	137.3
	1.99	17.1
	1.27	339
	0.12	51.8
	0.77	74.8
	0.22	1.5
	1.39	33.3
5	2.281	443	Re-Os geochronology for the NIST RM 8505 crude oil: The importance of analytical protocol and uncertainty
	2.296	419
	2.318	445.8
	2.661	481.6
	2.39	455.8
	2.376	451.2
	2.55	490.3
	2.351	449.2
	0.635	255.3
	0.206	165.1
	0.681	223.1
	0.217	109.4
	0.71	213.6
	0.231	110.7
	0.468	195.7
	23.48	592.9
	22.12	569.1
	25.37	620
	17.94	560.5
6	0.36	125.1	Evaluation of Re–Os geochronology and Os isotope fingerprinting of Late Cretaceous terrestrial oils in Taranaki Basin, New Zealand
	0.27	135.7
	0.3	110.1
	0.26	120.7
	0.36	108.6
	0.45	306
	0.18	264.8
	0.45	133
	0.2	31.1
	2.58	208.9
	5.9	78.3
	0.91	129.3
	3.56	92.8
7	2.18	40	Re-Os geochronology and fingerprinting of United Kingdom Atlantic margin oil: Temporal implications for regional petroleum systems
	2.24	38.7
	2.32	39.6
	2.18	39.8
	2.64	40.9
	1.83	38
	1.39	111
	1.47	35.1
	2.8	84.7
	6	158
	20.8	673
	4.49	581
	2.58	77.7
	2.57	79.6
	2.74	82.4
	18.6	74.4
	1.63	142
	0.74	76
8	18.5	1255	Re–Os elemental and isotopic systematics in crude oils
	264.1	1312
	2.26	951
	170	1008
	142.7	1140
	1.8	950.9
	1.59	955.3
	235	1226
	256.6	1295
	1.12	473.8
	3.96	312.6
	2.03	457.1
	56.8	647.7
	48.23	668.3
	0.48	385.9
	0.51	329.3
	1.85	847
	2.42	792
	12.3	480.1
	12.7	502.8
	0.08	260.1
	20	400.9
	15.2	449.9
	0.44	396.9
	0.43	378.1
9	9.6	199.2	Re–Os geochronology and Os isotope fingerprinting of petroleum sourced from a Type I lacustrine kerogen: Insights from the natural Green River petroleum system in the Uinta Basin and hydrous pyrolysis experiments
	23	619.6
	22.6	390.2
	23.6	418.3
	42.6	518.6
	27.8	417.4
	54.9	997.4
	56	1015.2
	62.4	984.8
	40.1	690.2
	24.5	556.4
	29.2	645
	21	716.3
	22.9	458.1
	16.8	328.6
	13.9	348
	8.9	268.4
	14.4	453
	23.4	445
	14.6	326.9
	10.5	330
	14.2	331.7
	30.3	711
	34.9	692.4
	15.3	627.6
	83.5	1830.5
	46.6	675.1
	11.5	600.3
	17.7	584.4
	39.1	674.9
	33.8	519.5
	40.6	502.6
	1.1	98.6
	20.2	340.6
	15.2	301.1
	28	336
	25.5	320.2
	26.7	433
	20.8	316.4
	15.5	344.1
	15.6	307.1
	16.7	297.9
	11.8	349
	14.6	296.6
	32.7	451.2
	39.2	411.3
	20.1	320.1
	11.2	304.4
	33.1	593.2
10	225.9	5911.5	Residency of rhenium and osmium in a heavy crude oil
	906.3	5928.7
	12.164	4117.9
	28.29	5804.4
	8.3	127.4
	421.3	4769.6
	419.5	5501.5
	1495.3	5368.4
	1179.1	5902.6
	1192.1	5858.7
	678.3	6764.6
	423.1	7178.6
	46.5	5029.8
	218.2	6694.6
	221.2	6270.1
	88.38	2253.8
	12.19	123.2
	1291.3	5923.9
	1276.7	6836.2
	946.4	5895.2
	1547.3	10794
	813	5150.2
	766.1	6072.7
	515.3	5608.5
	472	7053
	461.6	6321.4
	901.9	5714.2
	0.0344	94.7
	8.606	2702.8
	22	2511.2
	0.246	157.4
	13.093	3941.8
	12.3	1763.5
11	313.1	366.2	Tracking multiple paleo oil charges in the Precambrian dolomite reservoirs of the central Sichuan Basin, China
	317.9	371.4
	62	228.7
	62.1	230.3
	85.9	218
	29.9	185.1
12	0.12	66.8	Rhenium–osmium geochronology and oil–source correlation of the Duvernay petroleum system, Western Canada sedimentary basin: Implications for the application of the rhenium–osmium geochronometer to petroleum systems
	0.13	84.9
	0.12	84.1
	0.42	256.1
	1.42	371.1
	1.26	641.6
	0.32	511.4
	0.04	351.4
	0.26	298.8
	1.41	400.4
	3.78	504.7
	0.51	442.6
	1.11	524.6
	2.03	457.1
	0.04	218.2
	0.01	2
	0.02	210.4
13	148.1	1173.9	Evaluation of the rhenium–osmium geochronometer in the Phosphoria petroleum system, Bighorn Basin of Wyoming and Montana, USA
	61.2	578
	15.2	297.4
	5.4	243.7
	157.2	962.7
	10.1	204.7
	307.4	463.8
	89.7	504.9
	82.8	847.4
	142.8	528.4
	3.4	477.1
	81.9	406.8
	42	196.2
	241.3	1051.8
	166.4	1075.3
	96.8	691.3
	404.7	1546.1
	179.2	1426.7
	24.5	301.8
	0.8	45.5
	72.4	713.5
14	285	1255	Re–Os elemental and isotopic systematics in crude oils
	264.1	1312
	2.26	951
	170	1008
	142.7	1140
	1.8	950.9
	1.59	955.3
	235	1226
	256.6	1295
	1.12	473.8
	3.96	312.6
	2.03	457.1
	56.8	647.7
	48.23	668.3
	0.48	385.9
	0.51	329.3
	1.85	847
	2.42	792
	12.3	480.1
	12.7	502.8
	0.08	260.1
	20	400.9
	15.2	449.9
	0.44	396.9
	0.43	378.1
15	22.2	1028	Direct Radiometric Dating of Hydrocarbon Deposits Using Rhenium-Osmium Isotopes
	22	1195
	24	1260
	24.2	1134
	40.7	1227
	23.6	1257
	50.1	1233
	42.7	1369
	25.8	1072
	12.4	1404
	11.3	1428
	13.7	1429
	4.86	1356
	23.9	1304
	29.9	1283
	24.6	1192
	12.9	1231
	21	1259
	11.2	1291
	26.2	1331
	23.1	1230
	21.7	1200
	40.2	1259
	41.2	1359
	2.78	372
	2.88	354
	3.92	383
	7.45	498
	2.13	378

## Sheet: bitumen
Number	Re (ppb)	187Re/188Os	Reference
1	337.4	708.9	Biomarkers and Re–Os geochronology of solid bitumen in the Beiba Dome, northern Sichuan Basin, China: Implications for solid bitumen origin and petroleum system evolution
	423.2	769.6
	438.8	822.5
	155.1	313.8
	233.6	463.9
	174.3	318.6
	164.2	373.8
	269.5	462.5
	219.3	304.5
	178.2	278.8
	190.5	288.3
	170.4	253.3
2	6.13	297.9	Evaluation of bitumen as a 187Re–187Os geochronometer for hydrocarbon maturation and migration: A test case from the Polaris MVT deposit, Canada
	67.1	611.2
	73.8	597.8
	29.7	994.1
	33.7	996
	78.6	484.3
	62.8	488.2
	8.34	616.5
	6.67	615.8
	42	1836
	40	1655
	34.7	1324
	2.94	373.6
	32.6	996.8
	8.61	646.8
	31.7	1136
	32.9	1071
	29.8	1052
	31.7	829.4
	31.2	905.4
	33.8	1125
	32	819
	4.36	345
3	8.8937	237.4	Origin and re-Os geochronology of vein bitumen in the Nanpanjiang basin, SW China: Implication for the ore-forming age of Carlin-type gold deposits
	9.2558	244.8
	8.9345	228.8
	6.5017	181.2
	8.3148	208.2
4	0.09	164	The bitumen formation and Re-Os characteristics of a CO2-rich pre-salt gas reservoir of the Kwanza Basin, offshore Angola
	3.63	242
	3.26	232
	1.37	215
	3.36	298
	3.59	462
	0.2	58
	1.15	169
	0.34	55
	0.39	47
	0.42	30
5	306.08	976.6	Re-Os dating of gas accumulation in Upper Ediacaran to Lower Cambrian dolostone reservoirs, Central Sichuan Basin, China
	54.805	146.96
	146.78	126.8
	71.51	339
	199.86	402.1
	39.85	85.94
	44.1	118
	7.21	74.4
	10.981	36.02
	15.029	25.48
6	0.076	216.5	Dating and characterizing primary gas accumulation in Precambrian dolomite reservoirs, Central Sichuan Basin, China: Insights from pyrobitumen Re-Os and dolomite U-Pb geochronology
	0.1121	250.1
	0.0313	184.2
	0.2806	245.6
	0.2764	244.4
7	337.6	292.5	Hydrocarbon evolution of the over-mature Sinian Dengying reservoir of the Neoproterozoic Sichuan Basin, China: Insights from Re–Os geochronology
	342.3	298.2
	262.7	283.3
	77.5	248.7
	383.2	285.9
	69.4	149.1
	91.5	213.3
8	238.6	683	Genetic relationship between hydrocarbon system evolution and Carlin-type gold mineralization: Insights from Resingle bondOs pyrobitumen and pyrite geochronology in the Nanpanjiang Basin, South China
	48.4	354.4
	175.4	639.6
	101.4	608.4
	140.7	546.8
	11.6	309.9
	12.1	245.5
	5.2	67.6
